# Supplementary material for: YTHDF2 reduction fuels inflammation and vascular abnormalization in hepatocellular carcinoma
Source: Mol Cancer. 2019 Nov 18;18:163. doi: 10.1186/s12943-019-1082-3 (PMC6859620; doi:10.1186/s12943-019-1082-3)
Supplement: Supplementary file 3 — Additional file 3: Table S2. Upregulated genes in YTHDF2-deficient SMMC7721 cells. [file 12943_2019_1082_MOESM3_ESM.xlsx]

## Sheet: Sheet1
Gene ID	Gene Name	shYTHDF2_FPKM	shCtrl_FPKM	log2FC(shYTHDF2/shCtrl)	P value	Q value
ENSG00000130768	SMPDL3B	1.15542	0	N/A	5e-05	0.0437382
ENSG00000149948	HMGA2	4.96849	0.64305	2.9498	5e-05	0.0437382
ENSG00000104723	TUSC3	1.1186	0	N/A	5e-05	0.0437382
ENSG00000021300	PLEKHB1	1.22337	0.178981	2.77299	0.00035	0.173495
ENSG00000135919	SERPINE2	12.0418	3.12408	1.94655	0.00035	0.173495
ENSG00000176658	MYO1D	5.74259	0.705835	3.0243	0.00045	0.195671
ENSG00000120738	EGR1	71.2918	33.9042	1.07227	0.0005	0.195671
ENSG00000205755	CRLF2	1.05781	0	N/A	0.0005	0.195671
ENSG00000173391	OLR1	123.045	55.4763	1.14924	0.00055	0.209719
ENSG00000197372	ZNF675	9.35397	3.49444	1.42052	0.0007	0.236584
ENSG00000161638	ITGA5	41.1942	18.7113	1.13853	0.00085	0.27479
ENSG00000133216	EPHB2	4.48746	0.794613	2.49757	0.0016	0.417432
ENSG00000164509	IL31RA	1.80788	0.262874	2.78186	0.0016	0.417432
ENSG00000095752	IL11	8.76116	1.58083	2.47044	0.0019	0.455724
ENSG00000248280	RP11-33B1.2	1.3131	0	N/A	0.00195	0.460293
ENSG00000175274	TP53I11	9.04091	2.97874	1.60176	0.002	0.464719
ENSG00000104081	BMF	1.25175	0.0967015	3.69427	0.00215	0.491887
ENSG00000123143	PKN1	94.5236	49.5165	0.932766	0.00225	0.499399
ENSG00000107130	NCS1	47.0577	24.5771	0.937114	0.0024	0.509863
ENSG00000140545	MFGE8	7.49117	2.67488	1.48572	0.0027	0.535356
ENSG00000074410	CA12	12.6769	4.88021	1.37719	0.00285	0.55042
ENSG00000251322	SHANK3	3.48572	1.30594	1.41637	0.00285	0.55042
ENSG00000136244	IL6	67.2512	29.0129	1.21287	0.0032	0.577345
ENSG00000131669	NINJ1	46.2908	20.6657	1.16349	0.0032	0.577345
ENSG00000168758	SEMA4C	4.15662	0.931341	2.15803	0.00325	0.577345
ENSG00000227051	C14orf132	1.23297	0.0705697	4.12694	0.00345	0.589712
ENSG00000163565	IFI16	5.92062	1.75135	1.75728	0.0035	0.59146
ENSG00000056558	TRAF1	2.16668	0.242463	3.15965	0.00365	0.603102
ENSG00000149131	SERPING1	1.32984	0.101458	3.71229	0.0037	0.604645
ENSG00000085662	AKR1B1	346.496	196.795	0.816145	0.0038	0.614237
ENSG00000127946	HIP1	10.7423	5.20918	1.04417	0.0041	0.629741
ENSG00000166963	MAP1A	1.69467	0.589774	1.52277	0.0047	0.672055
ENSG00000198203	SULT1C2	1.71158	0.0293827	5.86422	0.00495	0.687957
ENSG00000105048	TNNT1	32.8207	12.7309	1.36627	0.00515	0.709126
ENSG00000255236	CTD-2655K5.1	1.11371	0	N/A	0.00545	0.73039
ENSG00000133619	KRBA1	1.32851	0.198015	2.74613	0.00555	0.73039
ENSG00000254416	RP11-347E10.1	16.7734	7.04352	1.25181	0.00585	0.74355
ENSG00000126878	AIF1L	4.52327	1.71295	1.40088	0.0061	0.75584
ENSG00000133069	TMCC2	2.75218	0.843844	1.70552	0.00615	0.75584
ENSG00000119950	MXI1	27.758	12.8206	1.11444	0.00625	0.761395
ENSG00000185112	FAM43A	3.00924	0.521068	2.52985	0.00635	0.761395
ENSG00000169271	HSPB3	0.77985	0	N/A	0.0064	0.761395
ENSG00000198832	SELM	148.196	76.4264	0.955366	0.0065	0.767155
ENSG00000106070	GRB10	33.9629	16.8477	1.01141	0.0071	0.793865
ENSG00000169093	ASMTL	20.1256	8.26238	1.2844	0.0074	0.811145
ENSG00000073849	ST6GAL1	6.1161	2.23913	1.44967	0.00745	0.811145
ENSG00000205413	SAMD9	12.7873	6.70904	0.930538	0.00775	0.811145
ENSG00000158050	DUSP2	11.3303	3.8845	1.54439	0.0079	0.81584
ENSG00000111145	ELK3	14.1891	7.15254	0.988253	0.00825	0.846109
ENSG00000154553	PDLIM3	2.95529	0.772906	1.93494	0.0084	0.855592
ENSG00000184557	SOCS3	5.82669	1.97113	1.56365	0.00875	0.862709
ENSG00000147324	MFHAS1	20.2717	11.2486	0.849718	0.0088	0.862709
ENSG00000111252	SH2B3	3.9567	1.61392	1.29373	0.009	0.862709
ENSG00000224376	AC017104.6	0.734569	0	N/A	0.00925	0.876158
ENSG00000104804	TULP2	2.20336	0	N/A	0.00965	0.896907
ENSG00000084731	KIF3C	5.51802	1.59215	1.79317	0.01005	0.908289
ENSG00000105173	CCNE1	41.6646	21.8331	0.932304	0.01095	0.941257
ENSG00000154511	FAM69A	2.33014	0.45246	2.36455	0.01115	0.952941
ENSG00000067141	NEO1	3.75456	1.56992	1.25795	0.01135	0.963235
ENSG00000185760	KCNQ5	1.01911	0	N/A	0.01175	0.970746
ENSG00000156453	PCDH1	1.34157	0.33841	1.98708	0.01205	0.979211
ENSG00000116885	OSCP1	9.30095	3.12368	1.57413	0.0124	0.9914
ENSG00000196937	FAM3C	22.0436	10.5987	1.05647	0.01295	0.999503
ENSG00000121753	BAI2	8.28511	3.4071	1.28197	0.01385	0.999503
ENSG00000145911	N4BP3	1.6526	0.504351	1.71223	0.01425	0.999503
ENSG00000143845	ETNK2	2.19332	0.709332	1.62858	0.0147	0.999503
ENSG00000168734	PKIG	55.1282	25.8848	1.09069	0.01475	0.999503
ENSG00000107201	DDX58	2.13206	0.720238	1.5657	0.01485	0.999503
ENSG00000267143	RP11-677O4.6	3.6809	0	N/A	0.01495	0.999503
ENSG00000197043	ANXA6	29.7362	15.907	0.902558	0.01495	0.999503
ENSG00000132819	RBM38	45.8816	26.4568	0.794278	0.01515	0.999503
ENSG00000073670	ADAM11	1.56748	0.451907	1.79435	0.0158	0.999503
ENSG00000196843	ARID5A	9.19476	4.04005	1.18644	0.01585	0.999503
ENSG00000272583	RP11-344P13.6	1.28775	0	N/A	0.01655	0.999503
ENSG00000115194	SLC30A3	1.32805	0.34842	1.9304	0.0166	0.999503
ENSG00000139324	TMTC3	9.49637	5.37692	0.820597	0.017	0.999503
ENSG00000150051	MKX	4.43572	1.34405	1.72259	0.01775	0.999503
ENSG00000161682	FAM171A2	5.4904	2.17707	1.33452	0.018	0.999503
ENSG00000185518	SV2B	1.60755	0.374617	2.10137	0.0182	0.999503
ENSG00000230234	RP1-276N6.2	6.49107	1.40938	2.20339	0.01825	0.999503
ENSG00000170786	SDR16C5	2.20046	0.449564	2.29121	0.01875	0.999503
ENSG00000144730	IL17RD	0.720796	0.131138	2.4585	0.02025	0.999503
ENSG00000164953	TMEM67	11.5221	3.74713	1.62054	0.0203	0.999503
ENSG00000165507	C10orf10	2.08319	0.200127	3.37981	0.02105	0.999503
ENSG00000149260	CAPN5	2.45118	0.687524	1.83399	0.02155	0.999503
ENSG00000155629	PIK3AP1	1.81762	0.503478	1.85205	0.0216	0.999503
ENSG00000204386	NEU1	11.3252	5.48949	1.04479	0.02195	0.999503
ENSG00000090530	LEPREL1	31.2929	17.7352	0.81922	0.0222	0.999503
ENSG00000170464	DNAJC18	4.48177	1.21091	1.88797	0.02255	0.999503
ENSG00000128266	GNAZ	4.38857	2.00029	1.13355	0.02295	0.999503
ENSG00000147027	TMEM47	1.93205	0.655231	1.56006	0.02315	0.999503
ENSG00000260905	RP11-105C19.1	1.65735	0	N/A	0.0238	0.999503
ENSG00000185130	HIST1H2BL	1.12246	0	N/A	0.0238	0.999503
ENSG00000104142	VPS18	16.3748	9.44581	0.793735	0.02395	0.999503
ENSG00000140564	FURIN	89.5652	57.1056	0.649306	0.02425	0.999503
ENSG00000136295	TTYH3	50.3257	31.5562	0.673373	0.0243	0.999503
ENSG00000166394	CYB5R2	1.99482	0.535328	1.89776	0.02435	0.999503
ENSG00000108176	DNAJC12	47.8867	27.007	0.826292	0.02445	0.999503
ENSG00000137331	IER3	48.9072	27.7739	0.816317	0.02445	0.999503
ENSG00000163050	ADCK3	18.6657	10.711	0.801291	0.02515	0.999503
ENSG00000022267	FHL1	27.6984	16.1521	0.778082	0.02545	0.999503
ENSG00000121966	CXCR4	3.78403	1.29964	1.54181	0.0256	0.999503
ENSG00000138378	STAT4	0.782071	0.179085	2.12666	0.02585	0.999503
ENSG00000136026	CKAP4	121.71	77.7161	0.647163	0.0259	0.999503
ENSG00000127528	KLF2	3.96935	1.15258	1.78403	0.02625	0.999503
ENSG00000130208	APOC1	2.36014	0	N/A	0.02655	0.999503
ENSG00000157168	NRG1	4.33339	1.82647	1.24644	0.0267	0.999503
ENSG00000157613	CREB3L1	3.66489	1.35617	1.43423	0.0268	0.999503
ENSG00000130589	HELZ2	8.01519	4.48445	0.837806	0.0271	0.999503
ENSG00000184675	AMER1	5.67562	3.10033	0.872359	0.0272	0.999503
ENSG00000159231	CBR3	7.1635	2.07931	1.78456	0.0273	0.999503
ENSG00000187624	C17orf97	3.68098	1.31477	1.48528	0.0281	0.999503
ENSG00000181690	PLAG1	3.5266	1.81283	0.960033	0.0286	0.999503
ENSG00000122574	WIPF3	2.06652	0.834974	1.3074	0.0294	0.999503
ENSG00000125968	ID1	65.8491	37.7581	0.802376	0.0297	0.999503
ENSG00000049249	TNFRSF9	1.74157	0.267473	2.70293	0.02995	0.999503
ENSG00000181830	SLC35C1	9.10334	4.86715	0.903319	0.02995	0.999503
ENSG00000109881	CCDC34	53.7564	29.3987	0.870686	0.03035	0.999503
ENSG00000174640	SLCO2A1	12.5295	5.34614	1.22875	0.0304	0.999503
ENSG00000143507	DUSP10	6.34533	2.94515	1.10736	0.03055	0.999503
ENSG00000174705	SH3PXD2B	1.97836	0.649874	1.60607	0.0306	0.999503
ENSG00000124688	MAD2L1BP	16.6873	8.15639	1.03275	0.03125	0.999503
ENSG00000123595	RAB9A	43.0635	22.8823	0.912236	0.0316	0.999503
ENSG00000033170	FUT8	5.33933	2.71636	0.974984	0.03175	0.999503
ENSG00000152990	GPR125	17.1578	10.285	0.738327	0.03205	0.999503
ENSG00000176788	BASP1	786.547	507.787	0.631309	0.03205	0.999503
ENSG00000134668	SPOCD1	1.19801	0.363001	1.7226	0.0324	0.999503
ENSG00000168778	TCTN2	7.92739	4.12248	0.943332	0.03305	0.999503
ENSG00000223511	RP13-297E16.4	1.18636	0	N/A	0.03375	0.999503
ENSG00000171223	JUNB	138.907	72.5874	0.936331	0.03385	0.999503
ENSG00000121743	GJA3	0.640815	0.152562	2.07051	0.0348	0.999503
ENSG00000115363	EVA1A	1.20444	0.349947	1.78315	0.0349	0.999503
ENSG00000131748	STARD3	21.6464	11.163	0.955403	0.0356	0.999503
ENSG00000198964	SGMS1	32.8855	20.1708	0.705187	0.0361	0.999503
ENSG00000167601	AXL	104.431	66.8483	0.643586	0.03635	0.999503
ENSG00000102931	ARL2BP	29.4798	17.1644	0.78031	0.0366	0.999503
ENSG00000159625	CCDC135	0.670389	0.0618534	3.43807	0.03715	0.999503
ENSG00000113758	DBN1	110.897	67.5592	0.714991	0.03775	0.999503
ENSG00000167191	GPRC5B	15.9692	6.61492	1.27149	0.0378	0.999503
ENSG00000177105	RHOG	49.602	29.6435	0.742684	0.03795	0.999503
ENSG00000168490	PHYHIP	2.59614	1.03064	1.33283	0.0382	0.999503
ENSG00000197557	TTC30A	1.90827	0.846861	1.17207	0.03835	0.999503
ENSG00000227440	ATP5G1P4	0.945296	0	N/A	0.0389	0.999503
ENSG00000226179	LINC00685	1.0024	0	N/A	0.0389	0.999503
ENSG00000230216	HSPB1P2	0.646027	0	N/A	0.0389	0.999503
ENSG00000184906	AC129778.2	0.973067	0	N/A	0.0397	0.999503
ENSG00000146109	ABT1	11.3532	6.12859	0.889477	0.0398	0.999503
ENSG00000241324	RP5-921G16.2	1.03469	0	N/A	0.03985	0.999503
ENSG00000143466	IKBKE	11.1045	5.9527	0.899532	0.04045	0.999503
ENSG00000171700	RGS19	20.9343	9.67366	1.11374	0.04075	0.999503
ENSG00000176749	CDK5R1	1.66456	0.649109	1.35861	0.0408	0.999503
ENSG00000169429	IL8	1.41458	0.255925	2.46658	0.04105	0.999503
ENSG00000135052	GOLM1	114.568	71.6909	0.676339	0.0411	0.999503
ENSG00000128607	KLHDC10	18.9475	10.7835	0.813185	0.0413	0.999503
ENSG00000178184	PARD6G	1.08142	0.319518	1.75896	0.04185	0.999503
ENSG00000116198	CEP104	13.5774	7.11161	0.93296	0.042	0.999503
ENSG00000105520	DKFZP761J1410	11.3728	6.40099	0.829227	0.0422	0.999503
ENSG00000135406	PRPH	0.658095	0	N/A	0.04335	0.999503
ENSG00000179388	EGR3	0.790323	0	N/A	0.0434	0.999503
ENSG00000207501	RNVU1-14	30.6803	0	N/A	0.04395	0.999503
ENSG00000269620	AL590560.1	0.766754	0	N/A	0.04395	0.999503
ENSG00000236773	RP11-365O16.1	1.55087	0	N/A	0.04395	0.999503
ENSG00000260522	RP11-352B15.5	0.920521	0	N/A	0.04395	0.999503
ENSG00000266155	RP11-927P21.6	0.989137	0	N/A	0.04395	0.999503
ENSG00000231715	COX6CP2	1.76168	0	N/A	0.04395	0.999503
ENSG00000248693	CTD-2023M8.1	1.35368	0	N/A	0.04395	0.999503
ENSG00000253520	RP11-798K23.5	0.653274	0	N/A	0.04395	0.999503
ENSG00000216516	RP11-317M22.1	2.1274	0	N/A	0.04395	0.999503
ENSG00000224971	SUMO2P3	0.667591	0	N/A	0.04395	0.999503
ENSG00000241964	RN7SL135P	0.776199	0	N/A	0.04395	0.999503
ENSG00000105404	RABAC1	36.7963	19.7932	0.894553	0.04415	0.999503
ENSG00000153233	PTPRR	3.04109	1.22291	1.31427	0.0443	0.999503
ENSG00000134755	DSC2	1.4296	0.55318	1.36979	0.04445	0.999503
ENSG00000174370	C11orf45	2.87137	0.78263	1.87534	0.04495	0.999503
ENSG00000188229	TUBB4B	620.201	420.527	0.560538	0.04555	0.999503
ENSG00000173456	RNF26	29.9196	18.6145	0.684664	0.0457	0.999503
ENSG00000072818	ACAP1	1.63625	0.269443	2.60234	0.04615	0.999503
ENSG00000170153	RNF150	3.02387	1.58632	0.930715	0.0463	0.999503
ENSG00000182511	FES	0.846494	0.201269	2.07237	0.04765	0.999503
ENSG00000068971	PPP2R5B	4.05863	1.78337	1.18639	0.0479	0.999503
ENSG00000184500	PROS1	14.0893	8.43957	0.739359	0.0479	0.999503
ENSG00000104312	RIPK2	21.7037	12.856	0.755495	0.0486	0.999503
ENSG00000175130	MARCKSL1	109.594	71.3796	0.618588	0.04885	0.999503
ENSG00000114631	PODXL2	120.793	80.5022	0.585443	0.04925	0.999503
ENSG00000168026	TTC21A	1.86926	0.366289	2.35141	0.0494	0.999503
ENSG00000082497	SERTAD4	7.09644	3.59454	0.98129	0.04985	0.999503
