# Supplementary material for: YTHDF2 reduction fuels inflammation and vascular abnormalization in hepatocellular carcinoma
Source: Mol Cancer. 2019 Nov 18;18:163. doi: 10.1186/s12943-019-1082-3 (PMC6859620; doi:10.1186/s12943-019-1082-3)
Supplement: Supplementary file 4 — Additional file 4: Table S3. Downregulated genes in YTHDF2-overexpressed SMMC7721 cells. [file 12943_2019_1082_MOESM4_ESM.xlsx]

## Sheet: all.counts.R1106OEHX12_vs_R1106
Gene ID	Gene Name	OE-Hx12_FPKM	EV-Hx12_FPKM	log2FC(OE/EV)	P value	Q value
ENSG00000272808	RP11-66B24.7	0.210087	9.09281	-5.43567	5.49742e-61	3.90591e-57
ENSG00000270136	MINOS1-NBL1	0.473213	16.4744	-5.12159	1.49859e-57	7.98562e-54
ENSG00000215472	RPL17-C18orf32	0	8.8978	#NAME?	2.1373e-48	9.11132e-45
ENSG00000169871	TRIM56	1.60463	15.3487	-3.25781	6.5917e-44	2.3417e-40
ENSG00000243207	PPAN-P2RY11	0	3.64083	#NAME?	6.73333e-41	2.0503e-37
ENSG00000269955	C7orf55-LUC7L2	7.97718	65.7889	-3.04389	4.26545e-37	1.0102e-33
ENSG00000160888	IER2	0.871819	7.37496	-3.08053	2.74693e-32	4.50391e-29
ENSG00000167487	KLHL26	0.252287	3.22833	-3.67765	7.83653e-31	1.19311e-27
ENSG00000261553	RP11-29G8.3	0.239534	3.24221	-3.75868	3.39148e-25	4.01608e-22
ENSG00000198211	RP11-566K11.2	0	2.49822	#NAME?	6.09378e-25	6.83626e-22
ENSG00000129473	BCL2L2	1.27651	7.52852	-2.56016	9.85175e-24	9.99952e-21
ENSG00000151967	SCHIP1	0.212706	1.72805	-3.02222	1.47335e-23	1.42747e-20
ENSG00000135272	MDFIC	0.701822	3.62699	-2.36959	4.73397e-21	3.47947e-18
ENSG00000238227	C9orf69	2.34761	10.6942	-2.18757	1.12033e-20	7.95993e-18
ENSG00000135919	SERPINE2	2.22321	9.53282	-2.10026	1.66545e-20	1.14513e-17
ENSG00000248323	LUCAT1	0.714271	4.95064	-2.79307	2.38722e-20	1.59011e-17
ENSG00000100101	RP1-37E16.12	0.518662	3.52879	-2.76631	5.87826e-20	3.68515e-17
ENSG00000101126	ADNP	2.77239	10.5747	-1.93141	1.75837e-18	1.07085e-15
ENSG00000174705	SH3PXD2B	0.0279293	0.68088	-4.60755	5.36562e-18	3.00969e-15
ENSG00000265257	RP11-21J18.1	0.112675	5.12335	-5.50685	5.62312e-18	3.07325e-15
ENSG00000241697	TMEFF1	0	1.73762	#NAME?	5.80874e-18	3.09533e-15
ENSG00000092847	AGO1	0.800843	3.22014	-2.00753	3.43852e-17	1.66573e-14
ENSG00000136197	C7orf25	0.469081	2.36877	-2.33623	5.38556e-17	2.55096e-14
ENSG00000176624	MEX3C	1.01629	3.98332	-1.97065	1.92157e-16	8.90399e-14
ENSG00000120738	EGR1	0.697467	4.17219	-2.58061	3.65233e-16	1.62186e-13
ENSG00000074410	CA12	2.01649	7.21136	-1.83842	5.96999e-16	2.59695e-13
ENSG00000143847	PPFIA4	1.6832	5.78063	-1.78002	1.16521e-15	4.86987e-13
ENSG00000185022	MAFF	0.450562	1.96388	-2.12391	1.64874e-15	6.75825e-13
ENSG00000183283	DAZAP2	5.03857	16.4997	-1.71136	2.58524e-15	1.02045e-12
ENSG00000116731	PRDM2	0.700979	2.53138	-1.85248	8.74514e-15	3.38914e-12
ENSG00000103018	CYB5B	3.56516	11.4787	-1.68692	1.45494e-14	5.34689e-12
ENSG00000093100	XXbac-B461K10.4	0.300679	2.05163	-2.77048	2.34239e-14	8.46237e-12
ENSG00000240963	RP11-518L10.5	0.552844	7.87457	-3.83226	2.39128e-14	8.49502e-12
ENSG00000181029	TRAPPC5	0.110946	0.946497	-3.09274	2.46725e-14	8.62121e-12
ENSG00000125841	NRSN2	0.91361	3.54608	-1.95657	2.72714e-14	9.37563e-12
ENSG00000182648	LINC01006	0.0867649	0.950654	-3.45374	3.06381e-14	1.03659e-11
ENSG00000171161	ZNF672	2.04262	7.27673	-1.83287	3.2027e-14	1.06665e-11
ENSG00000055070	SZRD1	4.65701	14.7007	-1.65841	4.21737e-14	1.38297e-11
ENSG00000130312	MRPL34	1.47429	5.76925	-1.96837	1.21301e-13	3.74713e-11
ENSG00000135052	GOLM1	11.1113	33.6018	-1.59651	1.39631e-13	4.25176e-11
ENSG00000074181	NOTCH3	0.564951	2.12674	-1.91245	3.56824e-13	1.05635e-10
ENSG00000107159	CA9	4.96244	16.3363	-1.71896	5.41271e-13	1.57616e-10
ENSG00000179010	MRFAP1	8.60097	25.3173	-1.55755	7.23525e-13	1.97717e-10
ENSG00000244879	GABPB1-AS1	0.182745	0.768111	-2.07148	7.2255e-13	1.97717e-10
ENSG00000100744	GSKIP	1.63644	5.37035	-1.71446	8.79928e-13	2.37413e-10
ENSG00000093000	NUP50	2.05531	6.16019	-1.58362	1.42314e-12	3.65472e-10
ENSG00000106261	ZKSCAN1	1.96621	5.8005	-1.56076	1.46391e-12	3.71466e-10
ENSG00000134369	NAV1	0.439521	1.418	-1.68986	1.51079e-12	3.78852e-10
ENSG00000101654	RNMT	3.67731	10.5859	-1.52542	1.82777e-12	4.5301e-10
ENSG00000249459	ZNF286B	0.113845	0.660088	-2.53559	2.68588e-12	6.50562e-10
ENSG00000198689	SLC9A6	0.837177	2.75732	-1.71966	2.84371e-12	6.79142e-10
ENSG00000073803	MAP3K13	0.343262	1.24232	-1.85565	3.21019e-12	7.51925e-10
ENSG00000262526	CTD-2545G14.7	5.9457	22.1334	-1.89631	6.39417e-12	1.43465e-09
ENSG00000282034	RP11-2C24.9	1.07255	3.32604	-1.63276	9.55273e-12	2.09914e-09
ENSG00000109133	TMEM33	1.13956	3.38912	-1.57243	1.01452e-11	2.20659e-09
ENSG00000102780	DGKH	0.489011	1.49913	-1.61619	2.99116e-11	6.31254e-09
ENSG00000153944	MSI2	0.895513	2.51798	-1.49148	5.13494e-11	1.03256e-08
ENSG00000144580	RQCD1	3.52174	9.62749	-1.45087	6.17825e-11	1.22437e-08
ENSG00000182389	CACNB4	0.0815709	0.421866	-2.37066	6.7161e-11	1.3014e-08
ENSG00000197037	ZSCAN25	0.565659	1.69326	-1.5818	7.20822e-11	1.37181e-08
ENSG00000243708	PLA2G4B	0.24725	1.26787	-2.35837	8.7773e-11	1.64112e-08
ENSG00000280138	RP11-463O12.5	0.139464	0.573049	-2.03877	9.44296e-11	1.75023e-08
ENSG00000163349	HIPK1	3.3129	8.74397	-1.40019	1.03215e-10	1.88156e-08
ENSG00000150776	C11orf57	1.30044	3.64142	-1.4855	1.77231e-10	3.20142e-08
ENSG00000130477	UNC13A	0.338765	1.07576	-1.66699	2.2327e-10	3.94377e-08
ENSG00000188559	RALGAPA2	0.441567	1.43668	-1.70203	2.23878e-10	3.94377e-08
ENSG00000251322	SHANK3	0.429222	1.44618	-1.75245	2.50873e-10	4.34745e-08
ENSG00000143337	TOR1AIP1	1.90881	4.99325	-1.3873	3.72978e-10	6.41131e-08
ENSG00000147536	GINS4	1.81741	4.8722	-1.42269	5.95862e-10	1.01606e-07
ENSG00000173406	DAB1	0	0.181115	#NAME?	7.42892e-10	1.24683e-07
ENSG00000060566	CREB3L3	0.528623	2.09963	-1.98982	8.30367e-10	1.38275e-07
ENSG00000257594	GALNT4	0.0109565	0.468186	-5.41722	8.46962e-10	1.39946e-07
ENSG00000112062	MAPK14	2.28706	5.96281	-1.3825	8.92278e-10	1.46299e-07
ENSG00000164080	RAD54L2	1.15563	3.09522	-1.42137	9.74097e-10	1.57295e-07
ENSG00000152642	GPD1L	0.356537	1.27327	-1.83641	1.11237e-09	1.78272e-07
ENSG00000184949	FAM227A	0.223502	0.799368	-1.83857	1.21217e-09	1.92816e-07
ENSG00000162065	TBC1D24	0.18355	0.603351	-1.71683	1.44501e-09	2.26474e-07
ENSG00000225470	JPX	1.06359	3.10172	-1.54413	1.6333e-09	2.54115e-07
ENSG00000235106	LINC00094	0.918787	2.49371	-1.44049	1.941e-09	2.93421e-07
ENSG00000275620	FLJ16779	0.549854	1.80744	-1.71683	1.99981e-09	3.00183e-07
ENSG00000104635	SLC39A14	12.288	29.75	-1.27564	2.08727e-09	3.1112e-07
ENSG00000089916	GPATCH2L	0.710272	1.78378	-1.32849	3.91346e-09	5.67452e-07
ENSG00000157510	AFAP1L1	3.33064	8.55176	-1.36042	5.3053e-09	7.58943e-07
ENSG00000156453	PCDH1	0.172378	0.599318	-1.79775	5.42652e-09	7.71108e-07
ENSG00000176700	SCAND2P	0.142592	0.540497	-1.92239	6.59649e-09	9.25028e-07
ENSG00000211460	TSN	5.27898	12.5621	-1.25074	7.40687e-09	1.03188e-06
ENSG00000022267	FHL1	0.317361	0.957291	-1.59283	7.8769e-09	1.09023e-06
ENSG00000181126	HLA-V	1.31184	3.55615	-1.43872	8.74015e-09	1.20191e-06
ENSG00000076248	UNG	9.57344	22.7104	-1.24625	9.07958e-09	1.24059e-06
ENSG00000103540	CCP110	1.63858	4.01186	-1.29182	1.04448e-08	1.41804e-06
ENSG00000167842	MIS12	3.33371	8.10264	-1.28126	1.25678e-08	1.67426e-06
ENSG00000162714	ZNF496	1.74766	4.24481	-1.28028	1.43053e-08	1.88221e-06
ENSG00000172264	MACROD2	0.146194	0.555936	-1.92704	1.50376e-08	1.95443e-06
ENSG00000175938	ORAI3	0.511595	1.76888	-1.78976	2.17236e-08	2.78939e-06
ENSG00000213977	TAX1BP3	18.3305	42.9303	-1.22775	2.21611e-08	2.82853e-06
ENSG00000012779	ALOX5	0.5503	1.77601	-1.69035	2.30411e-08	2.92334e-06
ENSG00000122490	PQLC1	0.331867	1.01407	-1.61148	2.41523e-08	3.01056e-06
ENSG00000127824	TUBA4A	21.444	48.8909	-1.18899	2.40591e-08	3.01056e-06
ENSG00000165699	TSC1	3.0506	7.112	-1.22116	2.41485e-08	3.01056e-06
ENSG00000256028	RP11-197N18.2	0.631745	1.99586	-1.6596	2.61074e-08	3.21665e-06
ENSG00000244405	ETV5	1.64147	4.13425	-1.33264	2.92495e-08	3.58306e-06
ENSG00000173276	ZBTB21	1.03953	2.49627	-1.26385	3.27322e-08	3.96413e-06
ENSG00000074370	ATP2A3	0.603267	1.61245	-1.41839	3.39111e-08	4.0837e-06
ENSG00000184497	TMEM255B	3.38316	8.01232	-1.24385	3.6926e-08	4.42178e-06
ENSG00000267022	AC084219.2	0	0.464666	#NAME?	3.94049e-08	4.6662e-06
ENSG00000119661	DNAL1	0.447096	1.2715	-1.50787	4.19466e-08	4.93974e-06
ENSG00000175274	TP53I11	0.0733809	0.317963	-2.11538	5.14222e-08	5.95687e-06
ENSG00000125637	PSD4	0.202217	0.573947	-1.50501	6.8133e-08	7.80783e-06
ENSG00000256500	RP11-73M18.2	0	0.672709	#NAME?	7.04324e-08	8.02817e-06
ENSG00000069667	RORA	0.0681472	0.285692	-2.06773	7.84581e-08	8.8954e-06
ENSG00000177181	RIMKLA	0.237737	0.822591	-1.79081	8.70447e-08	9.76504e-06
ENSG00000164048	ZNF589	0.358855	1.01535	-1.5005	9.18992e-08	1.02023e-05
ENSG00000214719	AC005562.1	1.5533	3.85717	-1.3122	9.18291e-08	1.02023e-05
ENSG00000119684	MLH3	0.672442	1.62658	-1.27436	9.37639e-08	1.03069e-05
ENSG00000196557	CACNA1H	2.30041	5.24405	-1.18879	1.00227e-07	1.08443e-05
ENSG00000059804	SLC2A3	24.2439	52.4993	-1.11468	1.35498e-07	1.43689e-05
ENSG00000255339	RP11-411B6.6	4.99408	11.7751	-1.23744	1.50408e-07	1.5871e-05
ENSG00000183808	RBM12B	1.69154	3.81651	-1.17392	1.55929e-07	1.62923e-05
ENSG00000102931	ARL2BP	9.67268	21.6045	-1.15934	1.72542e-07	1.77669e-05
ENSG00000162704	ARPC5	6.65379	14.3637	-1.11018	2.2842e-07	2.30747e-05
ENSG00000182378	PLCXD1	1.76125	4.00652	-1.18575	2.27766e-07	2.30747e-05
ENSG00000122068	FYTTD1	5.02829	11.0191	-1.13186	2.37783e-07	2.37523e-05
ENSG00000213024	NUP62	1.57811	3.51087	-1.15363	2.37774e-07	2.37523e-05
ENSG00000117479	SLC19A2	3.63326	8.24936	-1.18302	2.5102e-07	2.47708e-05
ENSG00000072864	NDE1	1.9828	4.63777	-1.22589	2.75232e-07	2.69109e-05
ENSG00000102057	KCND1	0.199579	0.75697	-1.92328	3.25249e-07	3.13696e-05
ENSG00000215301	DDX3X	23.8195	50.2608	-1.07729	3.38491e-07	3.24997e-05
ENSG00000125629	INSIG2	7.5659	16.2301	-1.10109	3.54105e-07	3.38464e-05
ENSG00000259316	CTD-2116N17.1	0.203416	0.856356	-2.07378	3.68539e-07	3.47584e-05
ENSG00000082258	CCNT2	0.679802	1.58927	-1.22518	3.94424e-07	3.65528e-05
ENSG00000146476	ARMT1	3.27149	7.43562	-1.1845	4.13555e-07	3.81599e-05
ENSG00000127946	HIP1	1.0284	2.37521	-1.20766	4.15542e-07	3.81779e-05
ENSG00000155792	DEPTOR	1.19942	3.40025	-1.5033	4.52175e-07	4.10132e-05
ENSG00000242265	PEG10	2.18865	4.67313	-1.09435	5.25022e-07	4.74189e-05
ENSG00000121966	CXCR4	5.30523	11.6388	-1.13345	5.428e-07	4.88177e-05
ENSG00000261801	LOXL1-AS1	0.0894772	0.411781	-2.20228	5.50289e-07	4.92833e-05
ENSG00000166963	MAP1A	0.645561	1.61591	-1.32372	5.64535e-07	5.03476e-05
ENSG00000214357	NEURL1B	0.0354802	0.359586	-3.34125	5.91441e-07	5.25274e-05
ENSG00000137877	SPTBN5	0.0745969	0.332062	-2.15427	6.39033e-07	5.60534e-05
ENSG00000260948	RP11-552M11.8	0.0584818	0.961138	-4.03868	7.59982e-07	6.5583e-05
ENSG00000115540	MOB4	3.77155	8.12618	-1.10742	8.43187e-07	7.21789e-05
ENSG00000135686	KLHL36	0.782069	1.81799	-1.21698	9.46708e-07	8.03947e-05
ENSG00000171302	CANT1	1.73332	3.79842	-1.13186	9.52031e-07	8.0526e-05
ENSG00000177542	SLC25A22	1.49752	3.33559	-1.15536	9.79631e-07	8.2533e-05
ENSG00000132359	RAP1GAP2	3.50432	7.36129	-1.07083	9.94779e-07	8.32981e-05
ENSG00000147027	TMEM47	1.03596	2.79781	-1.43333	9.99646e-07	8.32981e-05
ENSG00000222009	BTBD19	0.210395	0.751358	-1.8364	1.00903e-06	8.36863e-05
ENSG00000183853	KIRREL	1.96145	4.18176	-1.09219	1.04393e-06	8.62456e-05
ENSG00000170632	ARMC10	1.66613	3.6357	-1.12573	1.05509e-06	8.68313e-05
ENSG00000005448	WDR54	1.37581	3.16571	-1.20225	1.29244e-06	0.000105549
ENSG00000276529	AP001505.10	0	3.07245	#NAME?	1.3552e-06	0.000109833
ENSG00000171604	CXXC5	2.54898	5.40655	-1.08479	1.41277e-06	0.000113635
ENSG00000087258	GNAO1	1.38244	2.97471	-1.10553	1.43525e-06	0.000114026
ENSG00000103404	USP31	0.323649	0.847415	-1.38864	1.43904e-06	0.000114026
ENSG00000205084	TMEM231	0.271544	0.726324	-1.41943	1.54069e-06	0.000121629
ENSG00000279283	RP11-417L19.5	1.52979	4.5444	-1.57076	1.56143e-06	0.000122811
ENSG00000134982	APC	0.228414	0.543566	-1.25081	1.73324e-06	0.000135326
ENSG00000251537	RP11-385D13.1	0.150182	0.67	-2.15745	1.85335e-06	0.000143652
ENSG00000187678	SPRY4	0.157896	0.569488	-1.85069	1.86776e-06	0.000144244
ENSG00000261611	AC010547.9	1.22261	3.17281	-1.37579	1.91361e-06	0.000147251
ENSG00000214193	SH3D21	0.56877	1.47303	-1.37287	1.92491e-06	0.000147588
ENSG00000182831	C16orf72	4.1619	8.48552	-1.02776	2.06513e-06	0.000157771
ENSG00000170921	TANC2	1.36216	2.80088	-1.03999	2.21283e-06	0.000166666
ENSG00000175265	GOLGA8A	5.37458	10.9532	-1.02713	2.28349e-06	0.000171382
ENSG00000183506	PI4KAP2	0.31718	0.784756	-1.30694	2.32649e-06	0.000173997
ENSG00000255439	RP11-196G11.1	0.0718765	0.669389	-3.21925	2.4095e-06	0.000179575
ENSG00000140009	ESR2	0	0.0962289	#NAME?	2.47519e-06	0.000181302
ENSG00000213071	LPAL2	0.307083	1.09355	-1.83232	2.46026e-06	0.000181302
ENSG00000266028	SRGAP2	0.784237	1.67818	-1.09754	2.46555e-06	0.000181302
ENSG00000272578	AP000347.2	0.386414	1.02434	-1.40647	2.80743e-06	0.000202164
ENSG00000146067	FAM193B	1.23659	2.64144	-1.09496	2.97927e-06	0.000213098
ENSG00000206053	HN1L	3.64877	7.38638	-1.01746	3.97341e-06	0.000275873
ENSG00000274810	NPHP3-ACAD11	0.100346	0.417822	-2.05791	4.13172e-06	0.000284089
ENSG00000105048	TNNT1	2.7756	6.08246	-1.13186	4.18029e-06	0.000286504
ENSG00000235703	LINC00894	0.319902	0.869804	-1.44306	4.5531e-06	0.000307118
ENSG00000274627	RP11-104N10.2	3.66633	7.67574	-1.06597	4.5858e-06	0.000308348
ENSG00000120875	DUSP4	5.88611	11.8067	-1.00422	4.77396e-06	0.000318987
ENSG00000167384	ZNF180	0.643456	1.42259	-1.14461	5.14431e-06	0.000340531
ENSG00000168300	PCMTD1	0.658509	1.48287	-1.17112	5.33198e-06	0.000350775
ENSG00000103037	SETD6	0.932901	2.03876	-1.12789	6.07627e-06	0.00039851
ENSG00000260822	GS1-358P8.4	1.17085	2.77529	-1.24508	6.26456e-06	0.000409598
ENSG00000167779	IGFBP6	2.40627	5.54823	-1.20523	6.34927e-06	0.000413867
ENSG00000164442	CITED2	5.26539	10.6928	-1.02203	6.68584e-06	0.000433157
ENSG00000006016	CRLF1	1.57403	3.70805	-1.2362	6.98116e-06	0.000449557
ENSG00000271816	BMS1P4	1.26778	3.59132	-1.50221	7.6738e-06	0.000489192
ENSG00000121753	ADGRB2	0.123819	0.40701	-1.71683	7.87455e-06	0.000499542
ENSG00000187244	BCAM	0.572024	1.34308	-1.2314	7.99989e-06	0.000505987
ENSG00000144821	MYH15	0	0.147025	#NAME?	8.35118e-06	0.00052201
ENSG00000197599	CCDC154	0	0.301536	#NAME?	8.35118e-06	0.00052201
ENSG00000268744	CTD-3105H18.14	0	0.44992	#NAME?	8.35118e-06	0.00052201
ENSG00000240409	MTATP8P1	1.42885	10.6456	-2.89733	8.72276e-06	0.000538915
ENSG00000163900	TMEM41A	0.885209	1.92145	-1.1181	9.96369e-06	0.000606789
ENSG00000116852	KIF21B	0.574667	1.27343	-1.14792	1.01969e-05	0.000619222
ENSG00000104899	AMH	1.44795	3.37344	-1.22021	1.05156e-05	0.000634957
ENSG00000197608	ZNF841	0.862203	1.98028	-1.19961	1.21728e-05	0.00072073
ENSG00000165757	KIAA1462	0.0406001	0.241489	-2.5724	1.43018e-05	0.000839786
ENSG00000099864	PALM	0.257185	0.740721	-1.52612	1.44345e-05	0.000845251
ENSG00000141576	RNF157	0.00552122	0.127039	-4.52414	1.47851e-05	0.000863408
ENSG00000164509	IL31RA	0	0.172271	#NAME?	1.54285e-05	0.000896069
ENSG00000259529	RP11-468E2.4	0.567108	1.51294	-1.41566	1.71794e-05	0.000976477
ENSG00000100626	GALNT16	0.0130709	0.128889	-3.30171	1.73427e-05	0.000983137
ENSG00000214279	SCART1	0.00733334	0.0964201	-3.71679	1.7433e-05	0.000985637
ENSG00000037897	METTL1	1.00314	2.3058	-1.20075	1.80172e-05	0.00101329
ENSG00000164877	MICALL2	0.616767	1.30051	-1.07628	1.82347e-05	0.00102282
ENSG00000163866	SMIM12	1.04405	2.16841	-1.05445	1.82898e-05	0.00102322
ENSG00000249992	TMEM158	2.25123	5.43389	-1.27127	1.86397e-05	0.00103735
ENSG00000119401	TRIM32	1.83938	3.74292	-1.02494	1.92278e-05	0.00106729
ENSG00000095752	IL11	0.326533	1.12703	-1.78722	2.00625e-05	0.00110499
ENSG00000084731	KIF3C	0.166747	0.448067	-1.42605	2.1738e-05	0.00118102
ENSG00000130158	DOCK6	0.98484	1.98299	-1.00971	2.17753e-05	0.00118102
ENSG00000279092	RP11-1H8.5	1.27525	2.86179	-1.16613	2.17413e-05	0.00118102
ENSG00000255036	RP11-23J9.4	0.388748	0.966001	-1.31319	2.24269e-05	0.0012102
ENSG00000099958	DERL3	0.724057	1.58671	-1.13186	2.33859e-05	0.00125559
ENSG00000187838	TMEM256-PLSCR3	1.4628	2.93342	-1.00385	2.42748e-05	0.00129355
ENSG00000143147	GPR161	0.741601	1.52882	-1.0437	2.4402e-05	0.00129385
ENSG00000154874	CCDC144B	0.0776738	0.280358	-1.85177	2.43484e-05	0.00129385
ENSG00000139625	MAP3K12	0.419488	0.937478	-1.16015	2.56079e-05	0.00134111
ENSG00000234684	SDCBP2-AS1	0.00987387	0.216374	-4.45377	2.59951e-05	0.00135143
ENSG00000271711	RP11-392O18.2	0.0960298	2.10438	-4.45377	2.59951e-05	0.00135143
ENSG00000167695	FAM57A	1.50296	3.051	-1.02147	2.6543e-05	0.00137656
ENSG00000248167	TRIM39-RPP21	0.696718	2.36656	-1.76414	2.69385e-05	0.00139368
ENSG00000183508	FAM46C	0.164565	0.597311	-1.85983	3.20772e-05	0.00162405
ENSG00000136444	RSAD1	1.69301	3.48337	-1.04089	3.32523e-05	0.0016677
ENSG00000172667	ZMAT3	0.461083	1.03215	-1.16255	3.32396e-05	0.0016677
ENSG00000225828	FAM229A	1.45592	3.20572	-1.13871	3.38564e-05	0.00169005
ENSG00000266918	RP11-798G7.8	0.470698	1.63324	-1.79486	3.44758e-05	0.00171294
ENSG00000163686	ABHD6	0.357017	0.983542	-1.46199	3.59433e-05	0.00176936
ENSG00000165029	ABCA1	0.886266	1.8174	-1.03607	3.6373e-05	0.00178228
ENSG00000271092	TMEM56-RWDD3	0.383736	1.48774	-1.95494	3.81899e-05	0.00186274
ENSG00000007516	BAIAP3	0.0324252	0.195399	-2.59123	4.17025e-05	0.00202943
ENSG00000125618	PAX8	0.180984	0.518146	-1.5175	4.69346e-05	0.0022685
ENSG00000148408	CACNA1B	0.204176	0.507667	-1.31407	4.81893e-05	0.00231341
ENSG00000159905	ZNF221	0.355539	0.934954	-1.39489	5.13921e-05	0.00243427
ENSG00000142173	COL6A2	0	0.127913	#NAME?	5.32834e-05	0.00249612
ENSG00000149131	SERPING1	0	0.10464	#NAME?	5.32834e-05	0.00249612
ENSG00000149633	KIAA1755	0	0.0856872	#NAME?	5.32834e-05	0.00249612
ENSG00000214856	KRT16P1	0	0.20567	#NAME?	5.32834e-05	0.00249612
ENSG00000280237	MIR4697HG	0.526914	1.3304	-1.33622	5.52259e-05	0.0025758
ENSG00000172159	FRMD3	0.180191	0.482616	-1.42135	5.54993e-05	0.0025829
ENSG00000076641	PAG1	0.355902	0.811553	-1.1892	5.56554e-05	0.00258452
ENSG00000238098	ABCA17P	0.0911003	0.335119	-1.87915	5.69274e-05	0.00263784
ENSG00000188042	ARL4C	0.983475	2.06758	-1.07198	5.76956e-05	0.00266187
ENSG00000128805	ARHGAP22	0.135098	0.404232	-1.58118	6.36043e-05	0.00290928
ENSG00000197019	SERTAD1	4.08526	8.36993	-1.03479	6.63073e-05	0.00300711
ENSG00000167772	ANGPTL4	0.31798	0.802163	-1.33496	7.23018e-05	0.00323763
ENSG00000171617	ENC1	0.0620826	0.243745	-1.97311	7.28479e-05	0.00325525
ENSG00000145040	UCN2	5.35205	10.9408	-1.03156	7.67196e-05	0.00338903
ENSG00000162645	GBP2	0.0245149	0.214884	-3.13183	7.67958e-05	0.00338903
ENSG00000186073	C15orf41	0.084542	0.241507	-1.51433	7.97017e-05	0.00349479
ENSG00000258559	AC005519.4	0.60578	2.18101	-1.84813	7.9848e-05	0.00349479
ENSG00000227051	C14orf132	0.0919818	0.32252	-1.80997	8.23111e-05	0.00358053
ENSG00000215769	RP13-104F24.2	1.56286	3.40494	-1.12344	8.35273e-05	0.00362604
ENSG00000135333	EPHA7	0.119596	0.400841	-1.74486	8.549e-05	0.00368125
ENSG00000114786	ABHD14A-ACY1	1.51343	3.40999	-1.17194	9.32613e-05	0.00399238
ENSG00000085741	WNT11	0.696531	1.77441	-1.34908	9.61562e-05	0.00409914
ENSG00000279948	CTD-2233K9.1	0.135365	0.766302	-2.50106	9.82733e-05	0.00418103
ENSG00000121743	GJA3	0.12487	0.497511	-1.9943	9.86843e-05	0.00418182
ENSG00000230149	RP3-508I15.19	0	1.84477	#NAME?	9.96168e-05	0.00419631
ENSG00000273049	RP11-834C11.12	0	1.25121	#NAME?	9.96168e-05	0.00419631
ENSG00000261067	RP11-264B17.3	0.462479	1.11285	-1.26679	0.000101608	0.0042466
ENSG00000181450	ZNF678	0.177092	0.420422	-1.24733	0.000110333	0.0045754
ENSG00000203814	HIST2H2BF	0.45293	1.17688	-1.37761	0.000110891	0.00458071
ENSG00000272884	RP11-104H15.10	0.0745688	0.385167	-2.36884	0.000112452	0.00460944
ENSG00000247240	UBL7-AS1	0.254445	0.836406	-1.71685	0.00011673	0.00473173
ENSG00000261879	RP11-333E1.1	0.443868	1.40787	-1.66531	0.000116767	0.00473173
ENSG00000173638	SLC19A1	0.468988	0.967015	-1.04399	0.000118074	0.00477563
ENSG00000103044	HAS3	0.38736	0.945335	-1.28715	0.000127166	0.00509501
ENSG00000198753	PLXNB3	0.492308	1.05346	-1.09751	0.000126965	0.00509501
ENSG00000213865	C8orf44	0.508123	1.26287	-1.31345	0.000140644	0.00552087
ENSG00000106125	FAM188B	0.0142301	0.155918	-3.45377	0.000143701	0.00562015
ENSG00000278864	RP11-45M22.2	1.88855	4.39726	-1.21932	0.000145322	0.00565244
ENSG00000185453	C19orf68	0.46777	1.12993	-1.27236	0.000154621	0.0059276
ENSG00000188818	ZDHHC11	0.435324	0.919904	-1.07939	0.000170009	0.00645072
ENSG00000273154	RP4-583P15.15	0.877078	1.95354	-1.15531	0.000175306	0.00657861
ENSG00000171346	KRT15	0.10431	0.297163	-1.51038	0.000182622	0.00675796
ENSG00000242689	CNTF	0.24986	1.16348	-2.21925	0.000184687	0.00681074
ENSG00000100346	CACNA1I	0	0.0597522	#NAME?	0.000187	0.00681351
ENSG00000234332	BCAS2P2	0	1.34629	#NAME?	0.000187	0.00681351
ENSG00000203392	CTD-2026K11.6	0.134137	0.79362	-2.56474	0.000200837	0.00725565
ENSG00000258315	C17orf49	0.452525	1.09794	-1.27872	0.000202944	0.00728009
ENSG00000186832	KRT16	1.51027	3.14413	-1.05785	0.000204983	0.00731863
ENSG00000230882	AC005077.14	0.321566	0.982871	-1.61189	0.000210713	0.00743602
ENSG00000234498	RPL13AP20	2.62251	7.23699	-1.46444	0.000221149	0.00777854
ENSG00000180573	HIST1H2AC	1.4013	2.85371	-1.02607	0.000246772	0.00855274
ENSG00000006638	TBXA2R	0.686199	1.49199	-1.12054	0.000251338	0.00869686
ENSG00000107731	UNC5B	0.237321	0.640797	-1.43303	0.00027273	0.00931607
ENSG00000103154	NECAB2	0.190547	0.76551	-2.00627	0.000273436	0.00932526
ENSG00000172927	MYEOV	0.324958	0.696639	-1.10016	0.000279386	0.00948265
ENSG00000081181	ARG2	0.212577	0.783431	-1.88182	0.000296643	0.00997311
ENSG00000128294	TPST2	0.192255	0.496054	-1.36748	0.00030576	0.0102107
ENSG00000168389	MFSD2A	0.265565	0.685209	-1.36748	0.00030576	0.0102107
ENSG00000225880	LINC00115	1.12285	3.10039	-1.46528	0.000306105	0.0102107
ENSG00000248503	RP5-1000K24.2	0.306704	1.03222	-1.75082	0.000305231	0.0102107
ENSG00000178502	KLHL11	2.15957	4.40612	-1.02877	0.000330656	0.010927
ENSG00000163565	IFI16	0.210786	0.514709	-1.28798	0.000335547	0.0110415
ENSG00000213830	CFL1P5	0.353512	2.71134	-2.93918	0.000339552	0.0111347
ENSG00000163219	ARHGAP25	0	0.0732951	#NAME?	0.000352487	0.0113837
ENSG00000181625	SLX1B	0	0.209498	#NAME?	0.000352487	0.0113837
ENSG00000254122	PCDHGB7	0	0.111603	#NAME?	0.000352487	0.0113837
ENSG00000255031	RP11-802E16.3	1.94231	4.33379	-1.15786	0.000350466	0.0113837
ENSG00000270130	RP11-214K3.23	0	1.59584	#NAME?	0.000352487	0.0113837
ENSG00000175182	FAM131A	0.290682	0.61393	-1.07863	0.000374403	0.0120187
ENSG00000157306	RP11-66N24.4	0.082682	0.322106	-1.96189	0.00040416	0.0127814
ENSG00000249328	RP11-26J3.1	0.202892	0.790411	-1.96189	0.00040416	0.0127814
ENSG00000274383	CTD-2017F17.2	1.02383	3.98854	-1.96189	0.00040416	0.0127814
ENSG00000134668	SPOCD1	0.121456	0.292773	-1.26935	0.000417566	0.0131081
ENSG00000103034	NDRG4	0.00678103	0.0427204	-2.65535	0.000421961	0.0132072
ENSG00000243742	RPLP0P2	0.037204	0.234384	-2.65535	0.000421961	0.0132072
ENSG00000172602	RND1	0.754264	1.59028	-1.07614	0.000425457	0.0132971
ENSG00000180089	TMEM86B	0.125642	0.450528	-1.8423	0.000426762	0.0133183
ENSG00000282304	RP11-1223D19.3	0.518519	1.79908	-1.79479	0.000430003	0.0133999
ENSG00000183479	TREX2	0.968688	2.07142	-1.09652	0.000435749	0.0135349
ENSG00000167103	PIP5KL1	0.593332	1.23704	-1.05998	0.000439823	0.0136262
ENSG00000115112	TFCP2L1	0.00609839	0.106906	-4.13177	0.000447975	0.0137405
ENSG00000170379	TCAF2	0.514902	1.06819	-1.05279	0.000445722	0.0137405
ENSG00000175395	ZNF25	0.344333	0.799504	-1.2153	0.000448026	0.0137405
ENSG00000278599	TBC1D3E	0.018827	0.33004	-4.13177	0.000447975	0.0137405
ENSG00000133216	EPHB2	0.179235	0.410633	-1.196	0.000492138	0.0148793
ENSG00000136895	GARNL3	0.183662	0.420775	-1.196	0.000492138	0.0148793
ENSG00000197142	ACSL5	0.342637	0.784993	-1.196	0.000492138	0.0148793
ENSG00000138696	BMPR1B	0.217488	0.498778	-1.19747	0.000517672	0.0155411
ENSG00000204920	ZNF155	0.587388	1.19186	-1.02083	0.000518531	0.015545
ENSG00000254634	SMG1P6	0.121135	0.597246	-2.30171	0.000538084	0.0160634
ENSG00000187210	GCNT1	0.319796	0.663639	-1.05325	0.000573509	0.0169547
ENSG00000269318	AC007292.3	0.228521	1.0373	-2.18243	0.00057344	0.0169547
ENSG00000181027	FKRP	0.131601	0.314607	-1.25738	0.000576244	0.0169915
ENSG00000070182	SPTB	0.038276	0.122825	-1.6821	0.000591283	0.0172665
ENSG00000181097	RP11-429J17.2	0.331481	1.15562	-1.80167	0.000612799	0.017747
ENSG00000160201	U2AF1	0.196741	0.427073	-1.11819	0.000638636	0.0183953
ENSG00000146469	VIP	0	0.414353	#NAME?	0.000667207	0.0188865
ENSG00000179397	C1orf101	0	0.117165	#NAME?	0.000667207	0.0188865
ENSG00000270116	AP001429.1	0	1.46743	#NAME?	0.000667207	0.0188865
ENSG00000273204	RP4-549L20.3	0	1.81291	#NAME?	0.000667207	0.0188865
ENSG00000258768	CTD-2292M16.8	0.0617961	0.372392	-2.59123	0.000672116	0.0189796
ENSG00000262580	RP11-334C17.5	0.44411	0.963868	-1.11792	0.000672277	0.0189796
ENSG00000148541	FAM13C	0.171953	0.376824	-1.13188	0.000696347	0.0195298
ENSG00000242735	RPSAP26	0.159661	1.48697	-3.2193	0.000700954	0.0196332
ENSG00000136859	ANGPTL2	0.303299	0.715006	-1.23721	0.000720329	0.0200703
ENSG00000254761	RP11-672A2.1	2.3462	5.53098	-1.23721	0.000720329	0.0200703
ENSG00000165474	GJB2	0.298419	0.796122	-1.41565	0.000730758	0.0202814
ENSG00000196843	ARID5A	0.328993	0.747986	-1.18496	0.000739546	0.0204454
ENSG00000123427	METTL21B	0.323632	0.748605	-1.20985	0.000755019	0.0207923
ENSG00000262180	OCLM	0.334583	1.75967	-2.39486	0.000758987	0.0208477
ENSG00000273420	CTD-2540B15.13	0.115762	1.90253	-4.03868	0.000794618	0.0215213
ENSG00000213212	NCLP1	0.421855	1.3207	-1.64648	0.000820646	0.0220581
ENSG00000184702	2018-09-05	0.184291	0.413701	-1.1666	0.000851424	0.0227991
ENSG00000156711	MAPK13	0.0613564	0.224085	-1.86876	0.000877812	0.0233008
ENSG00000221817	PPP3CB-AS1	0.377862	0.765317	-1.0182	0.000893726	0.0236257
ENSG00000117425	PTCH2	0.033364	0.231517	-2.79475	0.000910749	0.0239367
ENSG00000137878	GCOM1	0.162214	0.42503	-1.38966	0.000949785	0.0247307
ENSG00000158715	SLC45A3	0.814898	1.73325	-1.08879	0.00099895	0.025778
ENSG00000179111	HES7	1.00257	2.19706	-1.13187	0.00104733	0.0266395
ENSG00000244242	IFITM10	0.0396211	0.227913	-2.52414	0.00106861	0.0270195
ENSG00000206127	GOLGA8O	0.402566	1.20568	-1.58255	0.00108952	0.0274181
ENSG00000164849	GPR146	0.433277	0.939173	-1.1161	0.00111828	0.0280424
ENSG00000172000	ZNF556	0.0948337	0.295731	-1.64081	0.00118125	0.0292431
ENSG00000260231	JHDM1D-AS1	1.34211	2.80494	-1.06347	0.00117879	0.0292431
ENSG00000274297	RP11-138H8.8	0.503013	2.53518	-2.33342	0.00117769	0.0292431
ENSG00000100321	SYNGR1	0.168134	0.416215	-1.30771	0.00122608	0.02997
ENSG00000243660	ZNF487	0.327224	0.737565	-1.17249	0.001226	0.02997
ENSG00000184441	AP001062.7	0.312469	0.803842	-1.3632	0.00123242	0.0300905
ENSG00000164125	FAM198B	0	0.0440443	#NAME?	0.00126829	0.0302052
ENSG00000258677	RP11-463D19.2	0	0.918743	#NAME?	0.00126829	0.0302052
ENSG00000262633	RP11-156P1.2	0	0.801963	#NAME?	0.00126829	0.0302052
ENSG00000274818	RP1-292L20.3	0	1.56691	#NAME?	0.00126829	0.0302052
ENSG00000159733	ZFYVE28	0.260917	0.525666	-1.01055	0.00127988	0.0303118
ENSG00000155066	PROM2	0.216562	0.46906	-1.11499	0.00134281	0.0314586
ENSG00000141540	TTYH2	0.395896	0.800261	-1.01535	0.00137134	0.0320506
ENSG00000186652	PRG2	0.0145307	0.222893	-3.93918	0.00141036	0.0327829
ENSG00000223802	CERS1	0.315715	0.701463	-1.15174	0.0014179	0.0328863
ENSG00000280063	RP11-295D4.3	0.847193	2.05546	-1.2787	0.00145512	0.0335307
ENSG00000138028	CGREF1	0.140003	0.368169	-1.39491	0.0014896	0.0341774
ENSG00000271141	RP11-171I2.4	0.32682	2.14851	-2.71677	0.00148807	0.0341774
ENSG00000073670	ADAM11	0.107965	0.31547	-1.54694	0.00149235	0.0342037
ENSG00000205755	CRLF2	0.337089	0.851123	-1.33624	0.00159636	0.0362368
ENSG00000267281	RP11-793H13.10	0.25506	0.773892	-1.6013	0.00164801	0.0371324
ENSG00000105255	FSD1	0.162801	0.436052	-1.42139	0.00169143	0.0377913
ENSG00000279806	RP11-58O9.2	0.1363	0.746716	-2.45377	0.00169524	0.0378367
ENSG00000214198	TTC41P	0.174684	0.40673	-1.21932	0.00173673	0.0385499
ENSG00000248019	FAM13A-AS1	0.114903	0.366244	-1.67238	0.00179023	0.0393795
ENSG00000164638	SLC29A4	0.12001	0.332615	-1.4707	0.00180168	0.0395497
ENSG00000148200	NR6A1	0.344309	0.699646	-1.02292	0.00180859	0.0396198
ENSG00000183691	NOG	0.156328	0.753641	-2.26931	0.00182283	0.0397276
ENSG00000105613	MAST1	0.171261	0.408813	-1.25525	0.00183787	0.0399736
ENSG00000253656	KB-1568E2.1	0.285494	0.938409	-1.71676	0.0018476	0.040022
ENSG00000225855	RUSC1-AS1	0.0880273	0.337573	-1.93918	0.00188854	0.0407432
ENSG00000167536	DHRS13	0.190886	0.535968	-1.48944	0.00191784	0.0411255
ENSG00000186684	CYP27C1	0.465079	0.983638	-1.08065	0.00195203	0.0417044
ENSG00000161180	CCDC116	0.0291257	0.25529	-3.13177	0.00200946	0.042469
ENSG00000258359	PCNPP1	0.231524	2.02933	-3.13177	0.00200946	0.042469
ENSG00000128564	VGF	0.203849	0.504985	-1.30874	0.00206394	0.0434713
ENSG00000154917	RAB6B	0.265798	0.534817	-1.00871	0.00212195	0.0443426
ENSG00000006606	CCL26	0	0.7563	#NAME?	0.00242129	0.0491101
ENSG00000026751	SLAMF7	0	0.0849586	#NAME?	0.00242129	0.0491101
ENSG00000170667	RASA4B	0	0.0784685	#NAME?	0.00242129	0.0491101
ENSG00000196876	SCN8A	0	0.0415534	#NAME?	0.00242129	0.0491101
ENSG00000213578	CPLX3	0	0.311311	#NAME?	0.00242129	0.0491101
ENSG00000214534	ZNF705E	0	0.14955	#NAME?	0.00242129	0.0491101
ENSG00000224420	ADM5	0	0.37727	#NAME?	0.00242129	0.0491101
ENSG00000247317	RP11-273G15.2	0	0.123598	#NAME?	0.00242129	0.0491101
ENSG00000255521	RP4-607I7.1	0	0.425295	#NAME?	0.00242129	0.0491101
ENSG00000257524	RP11-203J24.9	0	0.443938	#NAME?	0.00242129	0.0491101
ENSG00000259856	RAB43P1	1.20518	3.6313	-1.59123	0.00242152	0.0491101
ENSG00000260482	CTD-2196E14.9	0	0.191703	#NAME?	0.00242129	0.0491101
ENSG00000276282	RP11-210K20.5	0	0.973197	#NAME?	0.00242129	0.0491101
ENSG00000109255	NMU	0.0800465	0.496999	-2.63433	0.0024261	0.0491562
